# Supplementary material for: Chronic Low-Grade Inflammation and Brain Structure in the Middle-Aged and Elderly Adults
Source: Nutrients. 2024 Jul 18;16(14):2313. doi: 10.3390/nu16142313 (PMC11280392; doi:10.3390/nu16142313)
Supplement: Supplementary file 1 [file nutrients-16-02313-s001.zip]

Archive with 1 entries (1 files):
- nutrients-3092123-supplementary.pdf
